# Supplementary material for: Corvid Re-Caching without ‘Theory of Mind’: A Model
Source: PLoS One. 2012 Mar 1;7(3):e32904. doi: 10.1371/journal.pone.0032904 (PMC3291480; doi:10.1371/journal.pone.0032904)
Supplement: Model Code S1 — Simulations implemented in a Java program, CogCor . (ZIP) [file pone.0032904.s002.zip]

Archive with 42 entries (31 files):
- CogCor/
- CogCor/.classpath
- CogCor/.DS_Store
- CogCor/.project
- CogCor/src/
- CogCor/src/.DS_Store
- CogCor/src/analyze/
- CogCor/src/analyze/Analyzer.java
- CogCor/src/analyze/Averager.java
- CogCor/src/analyze/Writer.java
- CogCor/src/architecture/
- CogCor/src/architecture/Bird.java
- CogCor/src/architecture/Chooser.java
- CogCor/src/architecture/Chunk.java
- CogCor/src/architecture/Memory.java
- CogCor/src/environment/
- CogCor/src/environment/Item.java
- CogCor/src/environment/Setup.java
- CogCor/src/environment/Site.java
- CogCor/src/experiments/
- CogCor/src/experiments/Experiment.java
- CogCor/src/experiments/Parameters.java
- CogCor/src/experiments/social/
- CogCor/src/experiments/social/Exp1DEC01.java
- CogCor/src/experiments/social/Exp1DEC06.java
- CogCor/src/experiments/social/Exp2DEC01.java
- CogCor/src/record/
- CogCor/src/record/BirdRecord.java
- CogCor/src/record/ItemRecord.java
- CogCor/src/run/
- CogCor/src/run/Plan.java
- CogCor/src/run/Run.java
- CogCor/src/run/RunExpDEC.java
- CogCor/src/simulation/
- CogCor/src/simulation/Batch.java
- CogCor/src/simulation/Helper.java
- CogCor/src/simulation/Main.java
- GPL-3.0.txt
- __MACOSX/
- __MACOSX/._GPL-3.0.txt
- ReadMe.txt
- __MACOSX/._ReadMe.txt
