# Supplementary material for: Corvid Re-Caching without ‘Theory of Mind’: A Model
Source: PLoS One. 2012 Mar 1;7(3):e32904. doi: 10.1371/journal.pone.0032904 (PMC3291480; doi:10.1371/journal.pone.0032904)
Supplement: Model Code S1 — Simulations implemented in a Java program, CogCor . (ZIP) [file pone.0032904.s002.zip › CogCor/src/analyze/Analyzer.java]

package analyze;

// CogCor, a model of corvid behavior to accompany van der Vaart, Verbrugge & Hemelrijk (2012).
// Copyright (C) 2012 Elske van der Vaart

import architecture.Bird;
import record.ItemRecord;
import simulation.Helper;
import environment.Setup;
import environment.Site;
import experiments.Experiment;

public class Analyzer {
	
	// Given a specific Bird and session, return an array with the number of caches in each tray.
	public static int[] calcCachesInTrays(Bird bird, String session) {
		
		// Create an array as large as the number of trays.
		int[] cachesInTrays = new int[Experiment.NUM_TRAYS];
		
		for (int i = 0; i < bird.plan.savedItems.get(session).size(); i++) {
			Site finalSite = null;
			
			// Look for the Item's final Site in the caching session.
			for (int j = 0; j < bird.plan.savedItems.get(session).get(i).history.size(); j++) {
				ItemRecord iR = bird.plan.savedItems.get(session).get(i).history.get(j);
				if (Helper.getType(iR.session).equals("C") && iR.action.equals(Bird.ActionClass.CACHE)) {
					finalSite = iR.toSite;
				}
			}
			
			if (finalSite != null && finalSite.tray >= 0) {
				cachesInTrays[finalSite.tray]++;
			}
		}
		
		return cachesInTrays;
	}
	
	// Given a specific Bird and session, return an array with the percentage of caches re-cached from each tray.	
	public static double[] calcRecachesFromTrays(Bird bird, String session) {
		double[] cachesInTrays = new double[Experiment.NUM_TRAYS];
		double[] recachesFromTrays = new double[Experiment.NUM_TRAYS];
		
		for (int i = 0; i < bird.plan.savedItems.get(session).size(); i++) {
			Site finalSite = null;
			boolean recached = false;
			for (int j = 0; j < bird.plan.savedItems.get(session).get(i).history.size(); j++) {
				ItemRecord iR = bird.plan.savedItems.get(session).get(i).history.get(j);
				
				// Look for the Item's final Site in the caching session.
				if (Helper.getType(iR.session).equals("C") && iR.action.equals(Bird.ActionClass.CACHE)) {
					finalSite = iR.toSite;
				}
				
				// Look whether the Item was re-cached in the recovery session.
				if (Helper.getType(iR.session).equals("R") && iR.action.equals(Bird.ActionClass.CACHE)) {
					recached = true;
					break;
				}
			}
			
			if (finalSite != null && finalSite.where.equals(Setup.Where.TRAY)) {
				cachesInTrays[finalSite.tray]++;
				if (recached) {
					recachesFromTrays[finalSite.tray]++;
				}
			}
		}
		
		double[] recachePercents = new double[Experiment.NUM_TRAYS];
			
		for (int i = 0; i < recachePercents.length; i++) {
			recachePercents[i] = recachesFromTrays[i] / cachesInTrays[i];
		}

		return recachePercents;
	}
}
