# Supplementary material for: Corvid Re-Caching without ‘Theory of Mind’: A Model
Source: PLoS One. 2012 Mar 1;7(3):e32904. doi: 10.1371/journal.pone.0032904 (PMC3291480; doi:10.1371/journal.pone.0032904)
Supplement: Model Code S1 — Simulations implemented in a Java program, CogCor . (ZIP) [file pone.0032904.s002.zip › CogCor/src/analyze/Averager.java]

package analyze;

// CogCor, a model of corvid behavior to accompany van der Vaart, Verbrugge & Hemelrijk (2012).
// Copyright (C) 2012 Elske van der Vaart

import java.util.Iterator;
import java.util.TreeMap;

import architecture.Bird;


import simulation.Helper;
import experiments.Experiment;

public class Averager {
	
	public enum Sessions { ALL, LAST };
	
	public static TreeMap<String, double[]> calcAvCachesInTrays() {
		TreeMap<String, double[]> sessionsToCaches = new TreeMap<String, double[]>();
		Iterator<String> it = Experiment.sessions.iterator();
		while (it.hasNext()) {
			String session = it.next();
			int total = 0;
			if (Helper.getType(session).equals("R")) {
				double[] cachesInTrays = new double[Experiment.NUM_TRAYS];
				
				for (int b = 0; b < Experiment.birds.length; b++) {
					Bird bird = Experiment.birds[b];
					
					// Check whether this Bird was in this session.
					if (Helper.getType(session).equals("R") && bird.plan.sessions.contains(session)) {
						int[] cachesThisBird = Analyzer.calcCachesInTrays(bird, session);
						
						// If so, add this Bird's caches to the total for this session, for each tray in turn.
						for (int i = 0; i < Experiment.NUM_TRAYS; i++) {
							cachesInTrays[i] = cachesInTrays[i] + cachesThisBird[i];
						}
						total++;
					}
				}
				
				for (int i = 0; i < Experiment.NUM_TRAYS; i++) {
					cachesInTrays[i] = cachesInTrays[i] / total;
				}
				
				sessionsToCaches.put(session, cachesInTrays);
			}
		}
		
		if (Experiment.type.equals(Experiment.RunType.LIVE)) {
			System.out.println("Printing Average Caches in Trays!");
			System.out.print("\t");
			for (int i = 0; i < Experiment.NUM_TRAYS; i++) {
				System.out.print("\tTray" + i);
			}
			System.out.print("\n");
			it = sessionsToCaches.keySet().iterator();
			while (it.hasNext()) {
				String session = it.next();
				System.out.print("\t" + session);
			
				double[] cachesInTrays = sessionsToCaches.get(session);
				for (int i = 0; i < Experiment.NUM_TRAYS; i++) {
					System.out.print("\t" + Helper.round(cachesInTrays[i], 2));
				}
				System.out.print("\n");
			}
			System.out.print("\n");
		}
		return sessionsToCaches;
	}
	
	public static TreeMap<String, double[]> calcAvRecachesFromTrays(boolean checkEligibility) {
		TreeMap<String, double[]> sessionsToCaches = new TreeMap<String, double[]>();
		Iterator<String> it = Experiment.sessions.iterator();
		while (it.hasNext()) {
			String session = it.next();
			int total = 0;
			if (Helper.getType(session).equals("R")) {
				double[] recachesInTrays = new double[Experiment.NUM_TRAYS];
				
				for (int b = 0; b < Experiment.birds.length; b++) {
					Bird bird = Experiment.birds[b];
					
					// Check whether this Bird was in this session.
					if (bird.plan.sessions.contains(session)) {
						boolean eligible = true;
						int[] cachesThisBird = Analyzer.calcCachesInTrays(bird, session);
						
						for (int i = 0; i < cachesThisBird.length; i++) {
							
							// Filter out Birds who failed to cache in all trays, if checkEligibility is true.
							if (checkEligibility && cachesThisBird[i] == 0) {
								eligible = false;
							}
						}
						
						if (eligible) {
							total++;

							double[] recachesThisBird = Analyzer.calcRecachesFromTrays(bird, session);
							
							// If so, add this Bird's re-caches to the total for this session, for each tray in turn.
							for (int i = 0; i < Experiment.NUM_TRAYS; i++) {
								recachesInTrays[i] = recachesInTrays[i] + recachesThisBird[i];
							}
						}
					}
				}
				
				for (int i = 0; i < Experiment.NUM_TRAYS; i++) {
					recachesInTrays[i] = recachesInTrays[i] / total;
				}
				
				sessionsToCaches.put(session, recachesInTrays);
			}
		}
		if (Experiment.type.equals(Experiment.RunType.LIVE)) {
			System.out.println("Printing Average Re-Cache Percents From Trays!");
			System.out.print("\t");
			for (int i = 0; i < Experiment.NUM_TRAYS; i++) {
				System.out.print("\tTray" + i);
			}
			System.out.print("\n");
			it = sessionsToCaches.keySet().iterator();
			while (it.hasNext()) {
				String session = it.next();
				System.out.print("\t" + session);
			
				double[] cachesInTrays = sessionsToCaches.get(session);
				for (int i = 0; i < Experiment.NUM_TRAYS; i++) {
					System.out.print("\t" + Helper.round(cachesInTrays[i], 2));
				}
				System.out.print("\n");
			}
			System.out.print("\n");
		}
		return sessionsToCaches;
	}
}
