# Supplementary material for: Corvid Re-Caching without ‘Theory of Mind’: A Model
Source: PLoS One. 2012 Mar 1;7(3):e32904. doi: 10.1371/journal.pone.0032904 (PMC3291480; doi:10.1371/journal.pone.0032904)
Supplement: Model Code S1 — Simulations implemented in a Java program, CogCor . (ZIP) [file pone.0032904.s002.zip › CogCor/src/analyze/Writer.java]

package analyze;

// CogCor, a model of corvid behavior to accompany van der Vaart, Verbrugge & Hemelrijk (2012).
// Copyright (C) 2012 Elske van der Vaart

import java.io.BufferedWriter;
import java.io.File;
import java.io.FileWriter;
import java.io.PrintWriter;

import architecture.Bird;


import record.ItemRecord;
import simulation.Batch;
import simulation.Helper;
import environment.Item;
import environment.Site;
import experiments.Experiment;

public class Writer {
	
	public static PrintWriter output;
	
	// Write the history of each Bird's Items, given a specific experiment name (i.e. "Exp1DEC01").
	public static void writeItemData(String exp) {
		File f = new File ("../" + Experiment.FOLDER + "/results");
		if (!f.exists()) {
			f.mkdir();
		}
		try {
			output = new PrintWriter(new BufferedWriter(new FileWriter(new String("../" + Experiment.FOLDER + "/results/itemData" +  exp + ".txt"))));
			output.println("Con\tBird\tItem\tcStart\tcEnd\tcMoves\trFirst\trEnd\trMoves");
			for (int b = 0; b < Experiment.birds.length; b++) {
				Bird bird = Experiment.birds[b];
				for (int i = 0; i < bird.plan.sessions.size(); i++) {
					String cS = bird.plan.sessions.get(i);
					if (Helper.getType(cS).equals("R")) { 
						for (int j = 0; j < bird.plan.savedItems.get(cS).size(); j++) {
							Item item = bird.plan.savedItems.get(cS).get(j);
							int cacheMoves = -1;
							int recovMoves = 0;
							Site firstCacheSite = null;
							Site lastCacheSite = null;
							Site firstRecovSite = null;
							Site lastRecovSite = null;
							
							for (int k = 0; k < item.history.size(); k++) {
								ItemRecord iR = item.history.get(k);
								
								if (Helper.getType(iR.session).equals("C")) {
									if (iR.action.equals(Bird.ActionClass.CACHE)) {
										if (firstCacheSite == null) {
											firstCacheSite = iR.toSite;
										}
										lastCacheSite = iR.toSite;
										cacheMoves++;
									}
								}
								
								if (Helper.getType(iR.session).equals("R")) {
									if (!iR.action.equals(Bird.ActionClass.PROBE)) {
										if (firstRecovSite == null) {
											firstRecovSite = iR.toSite;
										}
										lastRecovSite = iR.toSite;
										
										if (iR.action.equals(Bird.ActionClass.CACHE)) {
											recovMoves++;
										}
									}
								}
							}
							if (cacheMoves >= 0) {
								if (firstRecovSite != null) {
									output.println(Helper.getCon(cS) + "\t" + Experiment.birds[b].id + "\t" + item.id + "\t" + firstCacheSite.printSpecial() + "\t" + lastCacheSite.printSpecial() + "\t" + cacheMoves + "\t" + firstRecovSite.printSpecial() + "\t" + lastRecovSite.printSpecial() + "\t" + recovMoves);
								}
								else {
									output.println(Helper.getCon(cS) + "\t" + Experiment.birds[b].id + "\t" + item.id + "\t" + firstCacheSite.printSpecial() + "\t" + lastCacheSite.printSpecial() + "\t" + cacheMoves + "\tNAN\tNAN\tNAN");
								}
							}
						}
					}
				}
			}
			output.close();
		}
		catch (Exception e) {
			System.out.println("Error writing itemData!");
		}
	}
	
	// Write the parameter values associated with a Batch run of Experiment 1 or 2 of Emery & Clayton (2001), as specified by 'index'.
	public static void writeBatchResultsExpDEC01(int index) {
		File f = new File ("../" + Experiment.FOLDER + "/results");
		if (!f.exists()) {
			f.mkdir();
		}
		try {
			if (Batch.index == 1) {
				output = new PrintWriter(new BufferedWriter(new FileWriter(new String("../" + Experiment.FOLDER + "/results/batchExp" + index + "DEC01.txt"))));
				output.println("DECAY\tNOISE\tRCO\tTHRESH");
				output.close();
			}
			output = new PrintWriter(new BufferedWriter(new FileWriter(new String("../" + Experiment.FOLDER + "/results/batchExp" + index + "DEC01.txt"), true)));
			output.print(Experiment.DECAY);
			output.print("\t" + Experiment.NOISE);
			output.print("\t" + Experiment.RE_CACHE_ODDS.get("W"));
			output.print("\t" + Experiment.STRESS_THRESH);
			output.print("\n");
			output.close();
		}
		catch (Exception e) {
			System.out.println("Error writing ExpDEC01 batchResults!");
		}
	}
	
	// Write the parameter values associated with a Batch run of Experiment 1 of Dally et al. (2006).
	public static void writeBatchResultsExp1DEC06() {
		File f = new File ("../" + Experiment.FOLDER + "/results");
		if (!f.exists()) {
			f.mkdir();
		}
		try {
			if (Batch.index == 1) {
				output = new PrintWriter(new BufferedWriter(new FileWriter(new String("../" + Experiment.FOLDER + "/results/batchExp1DEC06.txt"))));
				output.println("DECAY\tNOISE\tMO_D\tMO_S\tTHRESH\tNA_D\tNA_S");
				output.close();
			}
			output = new PrintWriter(new BufferedWriter(new FileWriter(new String("../" + Experiment.FOLDER + "/results/batchExp1DEC06.txt"), true)));
			output.print(Experiment.DECAY);
			output.print("\t" + Experiment.NOISE);
			output.print("\t" + Experiment.RE_CACHE_ODDS.get("D"));
			output.print("\t" + Experiment.RE_CACHE_ODDS.get("S"));
			output.print("\t" + Experiment.STRESS_THRESH);
			output.print("\t" + Experiment.ONLOOKER_AVERSION.get("D"));
			output.print("\t" + Experiment.ONLOOKER_AVERSION.get("S"));

			output.print("\n");
			output.close();
		}
		catch (Exception e) {
			System.out.println("Error writing Exp1DEC06 batchResults!");
		}
	}
}
