# Supplementary material for: Corvid Re-Caching without ‘Theory of Mind’: A Model
Source: PLoS One. 2012 Mar 1;7(3):e32904. doi: 10.1371/journal.pone.0032904 (PMC3291480; doi:10.1371/journal.pone.0032904)
Supplement: Model Code S1 — Simulations implemented in a Java program, CogCor . (ZIP) [file pone.0032904.s002.zip › CogCor/src/architecture/Bird.java]

package architecture;

// CogCor, a model of corvid behavior to accompany van der Vaart, Verbrugge & Hemelrijk (2012).
// Copyright (C) 2012 Elske van der Vaart

import environment.Setup;
import environment.Site;
import experiments.Experiment;

import record.BirdRecord;
import run.Plan;
import run.Run;
import simulation.Helper;

public class Bird {

	public static enum ActionClass {
		EAT, CACHE, PROBE
	}

	public int id;

	// Classes that are part of Bird.
	public Chooser chooser;
	public Memory memory;
	
	// Classes that help the experiment keep track of the Bird.
	public Plan plan;
	public Run run;
	public Setup setup;

	public Bird(int i) {
		id = i;
		memory = new Memory(this);
		chooser = new Chooser(this);
		plan = new Plan(this);
		setup = new Setup(this);
	}

	public void recovUpdate(Site atSite, int success) {
		plan.time = plan.time + 0.5;

		// Have the Bird store this recovery attempt.
		memory.addRecoveryMemory(atSite, success);
		plan.time = plan.time + 0.5;

		// Record this recovery attempt.
		plan.history.get(plan.session).add(
				new BirdRecord(ActionClass.PROBE, atSite, success, plan.time,
						plan.session));
	}

	public void eatUpdate(Site fromSite, int item) {
		plan.time = plan.time + 1;

		// Move the Item to the 'Eaten' Site.
		setup.moveItem(ActionClass.EAT, fromSite, setup.getEaten());

		// Record that the Bird ate this Item.
		plan.history.get(plan.session).add(
				new BirdRecord(ActionClass.EAT, fromSite, setup.getEaten(),
						plan.time, plan.session, item));
	}

	public void cacheUpdate(Site fromSite, Site toSite, int item) {
		plan.time = plan.time + 0.5;
		memory.addCacheMemory(toSite);
		plan.time = plan.time + 0.5;

		// Move the Item to its new Site.
		setup.moveItem(ActionClass.CACHE, fromSite, toSite);

		// Record that the Bird cached this item.
		plan.history.get(plan.session).add(
				new BirdRecord(ActionClass.CACHE, fromSite, toSite, plan.time,
						plan.session, item));
	}

	// Check whether a Chunk is relevant to a specific Site, given a certain
	// range.
	public boolean inRange(Site targetS, Site chunkS,
			Experiment.RANGE_REQ rangeQ) {
		if (rangeQ.range.equals(Experiment.RANGE_OPTION.SITE)
				&& targetS.equals(chunkS)) {
			return true;
		} else if (rangeQ.range.equals(Experiment.RANGE_OPTION.MOORE)
				&& Helper.calcDistance(targetS, chunkS) >= 0
				&& Helper.calcDistance(targetS, chunkS) < 2) {
			return true;
		} else if (rangeQ.range.equals(Experiment.RANGE_OPTION.TRAY)
				&& targetS.tray == chunkS.tray) {
			return true;
		} else {
			return false;
		}
	}

	// Calculate a Chunk's relevance to a specific Site, given a certain range.
	public double calcLeakage(Site targetS, Site chunkS,
			Experiment.RANGE_REQ rangeQ) {
		if (rangeQ.range.equals(Experiment.RANGE_OPTION.SITE)) {
			if (targetS.equals(chunkS)) {
				return 1;
			} else {
				return 0;
			}
		} else if (rangeQ.range.equals(Experiment.RANGE_OPTION.MOORE)) {
			if (targetS.equals(chunkS)) {
				return 1;
			} else {
				return 0;
			}
		} else if (rangeQ.range.equals(Experiment.RANGE_OPTION.TRAY)) {
			if (targetS.tray == chunkS.tray) {
				return 1;
			} else {
				return 0;
			}
		} else {
			System.out.println("Trying to Calculate Illegal Leakage!");
			System.exit(0);
			return -1;
		}
	}

	
}
