# Supplementary material for: Corvid Re-Caching without ‘Theory of Mind’: A Model
Source: PLoS One. 2012 Mar 1;7(3):e32904. doi: 10.1371/journal.pone.0032904 (PMC3291480; doi:10.1371/journal.pone.0032904)
Supplement: Model Code S1 — Simulations implemented in a Java program, CogCor . (ZIP) [file pone.0032904.s002.zip › CogCor/src/architecture/Chooser.java]

package architecture;

// CogCor, a model of corvid behavior to accompany van der Vaart, Verbrugge & Hemelrijk (2012).
// Copyright (C) 2012 Elske van der Vaart

import java.util.ArrayList;
import java.util.Collections;

import architecture.Bird.ActionClass;


import simulation.Helper;
import environment.Site;
import experiments.Experiment;
import experiments.Experiment.RANGE_REQ;

public class Chooser {

	Bird bird;

	public Chooser(Bird b) {
		bird = b;
	}

	public Site getCacheLoc() {

		// At recovery, the Bird always re-caches 'Out of Tray'.
		if (Helper.getType(bird.plan.session).equals("R")) {
			return bird.setup.getOOT();
		}

		// Find all Sites available for caching, and randomize them.
		ArrayList<Site> optSites = bird.plan.openSites.get(bird.plan.session);
		Collections.shuffle(optSites);
		Site bestSite = null;
		double bestActv = -999999999;

		// For each available Site, calculate the attractiveness of caching
		// there.
		for (int i = 0; i < optSites.size(); i++) {
			double thisActv = calcTotalCacheAttraction(optSites.get(i));
			if (thisActv > bestActv) {
				bestSite = optSites.get(i);
				bestActv = thisActv;
			}
		}

		// Return the most attractive cache Site.
		return bestSite;
	}

	public Site getRecovLoc() {

		// Find all Sites available for recovering, and randomize them.
		ArrayList<Site> optSites = bird.plan.openSites.get(bird.plan.session);
		Collections.shuffle(optSites);
		Site bestSite = null;
		double bestActv = -999999999;

		// For each available Site, calculate the attractiveness of recovering
		// there.
		for (int i = 0; i < optSites.size(); i++) {
			double thisActv = calcTotalRecovAttraction(optSites.get(i));
			if (thisActv > bestActv) {
				bestSite = optSites.get(i);
				bestActv = thisActv;
			}
		}

		// Return the most attractive recovery Site.
		return bestSite;
	}

	// For a given Site, calculate the attractiveness of caching there.
	public double calcTotalCacheAttraction(Site site) {
		double cacheAttr = 0;
		int episode = Helper.getEpisode(bird.plan.session);

		// Calculate the 'Inhibition of Return' associated with caching in this
		// Site.
		if (bird.memory.cmChunks.containsKey(episode)) {
			for (int i = 0; i < bird.memory.cmChunks.get(episode).size(); i++) {

				// Experiment.RANGE_REQ sets how far 'Inhibition of Return'
				// spreads.
				if (bird.inRange(bird.memory.cmChunks.get(episode).get(i).site,
						site, RANGE_REQ.INHIBIT)) {
					cacheAttr = cacheAttr
							- bird.calcLeakage(bird.memory.cmChunks
									.get(episode).get(i).site, site,
									RANGE_REQ.INHIBIT)
							* bird.memory.calcBaseActv(bird.memory.cmChunks
									.get(episode).get(i));
				}
			}
		}

		// Calculate the 'Onlooker Aversion' associated with this Site; Tray 0
		// is always the 'Near Tray'.
		if (site.tray == 0) {
			cacheAttr = cacheAttr
					+ Experiment.ONLOOKER_AVERSION.get(Helper
							.getCon(bird.plan.session));
		}

		return cacheAttr + calcNoise();
	}

	// For a given Site, calculate the attractiveness of recovering there.
	public double calcTotalRecovAttraction(Site site) {
		double recovAttr = 0;
		int episode = Helper.getEpisode(bird.plan.session);

		// Calculate the 'Accurate Recovery' effect associated with this Site.
		if (bird.memory.cmChunks.containsKey(episode)) {
			for (int i = 0; i < bird.memory.cmChunks.get(episode).size(); i++) {
				if (bird.inRange(bird.memory.cmChunks.get(episode).get(i).site,
						site, RANGE_REQ.RELOCATE)) {
					recovAttr = recovAttr
							+ bird.calcLeakage(bird.memory.cmChunks
									.get(episode).get(i).site, site,
									RANGE_REQ.RELOCATE)
							* bird.memory.calcBaseActv(bird.memory.cmChunks
									.get(episode).get(i));
				}
			}
		}

		// Calculate the 'Inhibition of Return' associated with recovering in
		// this Site.
		if (bird.memory.rmChunks.containsKey(episode)) {
			for (int i = 0; i < bird.memory.rmChunks.get(episode).size(); i++) {
				if (bird.inRange(bird.memory.rmChunks.get(episode).get(i).site,
						site, RANGE_REQ.INHIBIT)) {
					recovAttr = recovAttr
							- bird.calcLeakage(bird.memory.rmChunks
									.get(episode).get(i).site, site,
									RANGE_REQ.INHIBIT)
							* bird.memory.calcBaseActv(bird.memory.rmChunks
									.get(episode).get(i));
				}
			}
		}

		return recovAttr + calcNoise();
	}

	// Given a Site containing an Item, return what to do with the Item.
	public ActionClass getRecovType(Site recovSite) {

		// Re-cache the Item if the stress associated with the Site is above a
		// threshold, 'Experiment.STRESS_THRESH'.
		if (calcStressAtSite(recovSite) > Experiment.STRESS_THRESH) {
			return ActionClass.CACHE;
		} else {
			return ActionClass.EAT;
		}
	}

	// Calculate the stress associated with a Site.
	public double calcStressAtSite(Site site) {

		// Stress depends on the number of failed and successful recovery
		// attempts in the same tray.
		double failures = 0;
		double successes = 0;
		int episode = Helper.getEpisode(bird.plan.session);
		if (bird.memory.rmChunks.containsKey(episode)) {
			for (int i = 0; i < bird.memory.rmChunks.get(episode).size(); i++) {
				Chunk rmChunk = bird.memory.rmChunks.get(episode).get(i);

				// Only count recovery Chunks associated with actual cache
				// Sites, as determined by 'calcConfidence()' in Memory.
				if (rmChunk.confidence == 1) {

					// Only count recovery Chunks associated with the same tray
					// as the Site.
					if (bird.inRange(
							bird.memory.rmChunks.get(episode).get(i).site,
							site, RANGE_REQ.STRESS)) {
						if (rmChunk.success == 0) {
							failures = failures
									+ bird.memory.calcBaseActv(rmChunk);
						} else {
							successes = successes
									+ bird.memory.calcBaseActv(rmChunk);
						}
					}
				}
			}
		}
		return failures / (successes + failures);
	}

	// Return a random noise value.
	public double calcNoise() {
		double noise = Helper.ran.nextDouble();
		return Experiment.NOISE * (Math.log((1 - noise) / noise));
	}
}
