# Supplementary material for: Corvid Re-Caching without ‘Theory of Mind’: A Model
Source: PLoS One. 2012 Mar 1;7(3):e32904. doi: 10.1371/journal.pone.0032904 (PMC3291480; doi:10.1371/journal.pone.0032904)
Supplement: Model Code S1 — Simulations implemented in a Java program, CogCor . (ZIP) [file pone.0032904.s002.zip › CogCor/src/architecture/Chunk.java]

package architecture;

// CogCor, a model of corvid behavior to accompany van der Vaart, Verbrugge & Hemelrijk (2012).
// Copyright (C) 2012 Elske van der Vaart

import java.util.ArrayList;


import environment.Site;
import experiments.Experiment;

public class Chunk {

	// Chunk Variables
	public Site site;
	public int success;
	public int confidence;
	public ArrayList<Double> uses;
	public ArrayList<String> sessions;

	// Create a Chunk encoding a Site and session (for caches).
	public Chunk(Site st, String ss) {
		site = st;
		success = -1;
		confidence = -1;
		uses = new ArrayList<Double>();
		sessions = new ArrayList<String>();
		sessions.add(ss);
	}

	// Create a Chunk encoding a Site, session, success and confidence (for
	// recoveries).
	public Chunk(Site st, String ss, int sc, int cf) {
		site = st;
		success = sc;
		confidence = cf;
		uses = new ArrayList<Double>();
		sessions = new ArrayList<String>();
		sessions.add(ss);
	}

	// Add a use to this Chunk.
	public void addUse(double time, String cS) {
		uses.add(time);
		sessions.add(cS);
	}
	
	// To be equal, two Chunks need to encode the same Site, success, and
	// confidence.
	public boolean equals(Object o) {
		Chunk chunk = (Chunk) o;
		if (chunk.site.equals(this.site) && chunk.success == this.success
				&& chunk.confidence == this.confidence) {
			return true;
		}
		return false;
	}

	// Print a useful representation of this Chunk.
	public String print() {
		if (Experiment.NUM_TRAYS > 1) {
			return new String("[" + site.tray + "][" + site.xPos + "]["
					+ site.yPos + "]");
		} else {
			return new String("[" + site.xPos + "][" + site.yPos + "]\t");
		}
	}
}
