# Supplementary material for: Corvid Re-Caching without ‘Theory of Mind’: A Model
Source: PLoS One. 2012 Mar 1;7(3):e32904. doi: 10.1371/journal.pone.0032904 (PMC3291480; doi:10.1371/journal.pone.0032904)
Supplement: Model Code S1 — Simulations implemented in a Java program, CogCor . (ZIP) [file pone.0032904.s002.zip › CogCor/src/architecture/Memory.java]

package architecture;

// CogCor, a model of corvid behavior to accompany van der Vaart, Verbrugge & Hemelrijk (2012).
// Copyright (C) 2012 Elske van der Vaart

import java.util.ArrayList;
import java.util.TreeMap;


import simulation.Helper;
import environment.Site;
import experiments.Experiment;

/*
 * Aspects of this class are loosely inspired by ACT-R, a cognitive architecture designed to model humans. See, for instance:
 * Anderson, J.R., Bothell, D., Byrne, M.D., Douglass, S., Lebiere, C., & Qin, Y.L. (2004). An integrated theory of the mind.
 * Psychological Review, 111, 1036 - 1060.
 */

public class Memory {

	public Bird bird;

	public TreeMap<Integer, ArrayList<Chunk>> cmChunks;
	public TreeMap<Integer, ArrayList<Chunk>> rmChunks;

	public Memory(Bird b) {
		bird = b;

		// Create structures to map episodes to lists of Chunks (a Bird can only
		// confuse sessions with identical episodes).
		cmChunks = new TreeMap<Integer, ArrayList<Chunk>>();
		rmChunks = new TreeMap<Integer, ArrayList<Chunk>>();
	}

	// Calculate the basic activation of Chunks.
	public double calcBaseActv(Chunk chunk) {
		double baseActv = 0;

		if (chunk.uses.size() > 0) {
			for (int i = 0; i < chunk.uses.size(); i++) {
				baseActv = baseActv
						+ Math.pow((bird.plan.time - chunk.uses.get(i)),
								-Experiment.DECAY);
			}
		}

		return baseActv;
	}

	// Add a Chunk encoding a memory of caching in a Site.
	public void addCacheMemory(Site site) {
		int episode = Helper.getEpisode(bird.plan.session);

		// If the Bird has not yet cached this episode, map this episode to a
		// list of Chunks.
		if (!cmChunks.containsKey(episode)) {
			cmChunks.put(episode, new ArrayList<Chunk>());
		}

		// If the Bird has not yet cached in this Site this episode, create the
		// Chunk.
		if (!cmChunks.get(episode).contains(new Chunk(site, bird.plan.session))) {
			cmChunks.get(episode).add(new Chunk(site, bird.plan.session));
		}

		// Add a use to this episode's Chunk associated with this Site.
		cmChunks.get(episode)
				.get(cmChunks.get(episode).indexOf(
						new Chunk(site, bird.plan.session)))
				.addUse(bird.plan.time, bird.plan.session);
	}

	// Add a Chunk encoding a memory of recovering in a Site, with a given
	// success (1 is Item found; 0 is no Item found).
	public void addRecoveryMemory(Site site, int success) {
		int episode = Helper.getEpisode(bird.plan.session);

		// If the Bird has not yet recovered this episode, map this episode to a
		// list of Chunks.
		if (!rmChunks.containsKey(episode)) {
			rmChunks.put(episode, new ArrayList<Chunk>());
		}

		// Calculate whether the Bird is confident that it has cached in this
		// Site.
		int confidence = calcConfidence(site);

		// If the Bird has not yet recovered in this Site this episode, with
		// this success and confidence, create the Chunk.
		if (!rmChunks.get(episode).contains(
				new Chunk(site, bird.plan.session, success, confidence))) {
			rmChunks.get(episode).add(
					new Chunk(site, bird.plan.session, success, confidence));
		}

		// Add a use to this episode's Chunk associated with this Site, success,
		// and confidence.
		rmChunks.get(episode)
				.get(rmChunks.get(episode).indexOf(
						new Chunk(site, bird.plan.session, success, confidence)))
				.addUse(bird.plan.time, bird.plan.session);
	}

	// Calculate whether the Bird is confident that it has cached in a Site (1
	// is confident; 0 is not confident).
	public int calcConfidence(Site site) {

		// If 'Experiment.CONFIDENCE' is false, the Bird is always confident.
		if (!Experiment.CONFIDENCE) {
			return 1;
		}

		int episode = Helper.getEpisode(bird.plan.session);

		if (bird.memory.cmChunks.containsKey(episode)) {
			for (int i = 0; i < bird.memory.cmChunks.get(episode).size(); i++) {

				// If the Bird has cached within 'Experiment.RANGE_REQ' of this
				// Site, then the Bird is confident that it cached here.
				if (bird.inRange(bird.memory.cmChunks.get(episode).get(i).site,
						site, Experiment.RANGE_REQ.CONFIDENCE)) {
					return 1;
				}
			}
		}

		return 0;
	}
}
