# Supplementary material for: Corvid Re-Caching without ‘Theory of Mind’: A Model
Source: PLoS One. 2012 Mar 1;7(3):e32904. doi: 10.1371/journal.pone.0032904 (PMC3291480; doi:10.1371/journal.pone.0032904)
Supplement: Model Code S1 — Simulations implemented in a Java program, CogCor . (ZIP) [file pone.0032904.s002.zip › CogCor/src/environment/Item.java]

package environment;

// CogCor, a model of corvid behavior to accompany van der Vaart, Verbrugge & Hemelrijk (2012).
// Copyright (C) 2012 Elske van der Vaart

import java.util.ArrayList;

import architecture.Bird;


import record.ItemRecord;

public class Item implements Comparable<Item> {

	public Bird bird;

	public ArrayList<ItemRecord> history;
	public int id;
	
	public Item(int i, Bird b)  {
		id = i;
		bird = b;
		history = new ArrayList<ItemRecord>();
	}
	
	// Two BirdRecords are equal if they pertain to the same Site.
	public boolean equals(Object  o) {
		Item item = (Item) o;
		if (item.id == this.id) {
			return true;
		}
		return false;
	}
	
	// To print nicely, Items should be ranked by their ID.
	public int compareTo(Item item) {
		
		if (this.id == item.id) {
			return 0;
		}
		else if (this.id < item.id) {
			return -1;
		}
		else {
			return 1;
		}
	}
	
	public void printHistory() {
		System.out.println("Printing Item " + id + "'s History of Bird " + bird.id + "!");
		for (int i = 0; i < history.size(); i++) {
			System.out.println("\t" + history.get(i).session + "\t"+ history.get(i).action + "\t" + history.get(i).fromSite.print() + "     \t" +  history.get(i).toSite.print());
		}
	}
}
