# Supplementary material for: Corvid Re-Caching without ‘Theory of Mind’: A Model
Source: PLoS One. 2012 Mar 1;7(3):e32904. doi: 10.1371/journal.pone.0032904 (PMC3291480; doi:10.1371/journal.pone.0032904)
Supplement: Model Code S1 — Simulations implemented in a Java program, CogCor . (ZIP) [file pone.0032904.s002.zip › CogCor/src/environment/Setup.java]

package environment;

// CogCor, a model of corvid behavior to accompany van der Vaart, Verbrugge & Hemelrijk (2012).
// Copyright (C) 2012 Elske van der Vaart

import java.util.ArrayList;

import architecture.Bird;
import architecture.Bird.ActionClass;


import record.ItemRecord;

import experiments.Experiment;

public class Setup {
	
	public Bird bird;
	
	// Items can either be in a tray (with a location specified by tray, xPos and yPos), in the bowl, out of tray, or eaten.
	public enum Where { TRAY, BOWL, OOT, EATEN };
	public ArrayList<Site> sites;
	
	public Setup(Bird b) {
		bird = b;
		sites = new ArrayList<Site>();
		
		// Add Sites for all the Sites in trays.
		for (int t = 0; t < Experiment.NUM_TRAYS; t++) {
			for (int x = 0; x < Experiment.X_SIZE; x++) {
				for (int y = 0; y < Experiment.Y_SIZE; y++) {
					sites.add(new Site(t, x, y));
				}	
			}
		}
		
		// Add Sites for other, special locations.
		sites.add(new Site(Where.BOWL));
		sites.add(new Site(Where.EATEN));
		sites.add(new Site(Where.OOT));
	}
	
	// Return a specific Site.
	public Site getSite(Site site) {
		return sites.get(sites.indexOf(site));
	}
	
	// Return the Site corresponding to the bowl.
	public Site getBowl() {
		return sites.get(sites.indexOf(new Site(Where.BOWL)));
	}
	
	// Add an Item to the Site corresponding to the bowl.
	public void addToBowl(Item item) {
		sites.get(sites.indexOf(new Site(Where.BOWL))).items.add(item);
	}
	
	// Return the Site corresponding to what the Bird has eaten.
	public Site getEaten() {
		return sites.get(sites.indexOf(new Site(Where.EATEN)));
	}
	
	// Add an Item to the Site corresponding to what the Bird has eaten.
	public void addToEaten(Item item) {
		sites.get(sites.indexOf(new Site(Where.EATEN))).items.add(item);
	}
	
	// Return the Site corresponding to all 'Out of Tray' locations.
	public Site getOOT() {
		return sites.get(sites.indexOf(new Site(Where.OOT)));
	}
	
	// Add an Item to the Site corresponding to all 'Out of Tray' locations.
	public void addToOOT(Item item) {
		sites.get(sites.indexOf(new Site(Where.OOT))).items.add(item);
	}
	
	// Return the most recently added Item from a Site.
	public Item getItem(Site fromSite) {
		return sites.get(sites.indexOf(fromSite)).items.get(sites.get(sites.indexOf(fromSite)).items.size() - 1);
	}
	
	// Move the most recently added Item from a Site to a new Site.
	public void moveItem(ActionClass action, Site fromSite, Site toSite) {
		sites.get(sites.indexOf(fromSite)).items.get(sites.get(sites.indexOf(fromSite)).items.size() - 1).history.add(new ItemRecord(action, fromSite, toSite, bird.plan.time, bird.plan.session));
		sites.get(sites.indexOf(toSite)).items.add(sites.get(sites.indexOf(fromSite)).items.get(sites.get(sites.indexOf(fromSite)).items.size() - 1));
		sites.get(sites.indexOf(fromSite)).items.remove(sites.get(sites.indexOf(fromSite)).items.get(sites.get(sites.indexOf(fromSite)).items.size() - 1));
	}
	
	// Remove all Items from all Sites.
	public void emptyEverything() {
		for (int i = 0; i < sites.size(); i++) {
			sites.get(i).items = new ArrayList<Item>();
		}
	}
}
