# Supplementary material for: Corvid Re-Caching without ‘Theory of Mind’: A Model
Source: PLoS One. 2012 Mar 1;7(3):e32904. doi: 10.1371/journal.pone.0032904 (PMC3291480; doi:10.1371/journal.pone.0032904)
Supplement: Model Code S1 — Simulations implemented in a Java program, CogCor . (ZIP) [file pone.0032904.s002.zip › CogCor/src/environment/Site.java]

package environment;

// CogCor, a model of corvid behavior to accompany van der Vaart, Verbrugge & Hemelrijk (2012).
// Copyright (C) 2012 Elske van der Vaart

import java.util.ArrayList;


import environment.Setup.Where;
import experiments.Experiment;

public class Site {
	
	public Where where;
	public int tray;
	public int xPos;
	public int yPos;
	public ArrayList<Item> items;
	
	public Site(Where w) {
		where = w;
		tray = -1;
		xPos = -1;
		yPos = -1;
		items = new ArrayList<Item>();
	}
	
	public Site(int t, int x, int y) {
		where = Where.TRAY;
		tray = t;
		xPos = x;
		yPos = y;
		items = new ArrayList<Item>();
	}
	
	public boolean equals(Object  o) {
		Site site = (Site) o;
		if (site.where.equals(this.where) && site.tray == this.tray && site.xPos == this.xPos && site.yPos == this.yPos) {
			return true;
		}
		return false;
	}
	
	// Print this Site's coordinates.
	public String print() {
		if (where.equals(Where.TRAY)) {
			if (Experiment.NUM_TRAYS > 1) {
				return new String("[" + tray + "][" + xPos + "][" + yPos + "]");
			}
			else {
				return new String("[" + xPos + "][" + yPos + "]\t");
			}
		}
		else {
			return new String(where.toString());
		}
	}
	
	// Print this Site's tray number if applicable; otherwise print its 'Where' (BOWL, OOT or EATEN).
	public String printSpecial() {
		if (where.equals(Where.TRAY)) {
			return String.valueOf(tray);
		}
		else {
			return new String(where.toString());
		}
	}
}
