# Supplementary material for: Corvid Re-Caching without ‘Theory of Mind’: A Model
Source: PLoS One. 2012 Mar 1;7(3):e32904. doi: 10.1371/journal.pone.0032904 (PMC3291480; doi:10.1371/journal.pone.0032904)
Supplement: Model Code S1 — Simulations implemented in a Java program, CogCor . (ZIP) [file pone.0032904.s002.zip › CogCor/src/experiments/Experiment.java]

package experiments;

// CogCor, a model of corvid behavior to accompany van der Vaart, Verbrugge & Hemelrijk (2012).
// Copyright (C) 2012 Elske van der Vaart

import java.util.ArrayList;
import java.util.HashMap;

import architecture.Bird;


import simulation.Helper;

// Abstract Main
public abstract class Experiment {
	
	// Parameters
	public static double DECAY;					// Controls how quickly Chunks lose their activation.
	public static double NOISE;					// Controls the transient error in the activation of Chunks.
	public static boolean CONFIDENCE;			// Controls whether stress depends only on recovery attempts directed at actual cache Sites.
	
	// Experimental Settings
	public static int NUM_BIRDS;								// Controls the number of virtual Birds to be run.
	public static int NUM_TRAYS;								// Controls the number of trays.
	public static int X_SIZE;									// Controls the width of trays.
	public static int Y_SIZE;									// Controls the length of trays.
	public static HashMap <String, Integer> expCaches;			// Creates a structure to map sessions to how often Birds should cache.

	// Social Variables
	public static double STRESS_THRESH;							// Controls the threshold at which Birds start re-caching.
	public static HashMap<String, Double> RE_CACHE_ODDS;		// Creates a structure to map cache sessions to re-cache odds.
	public static HashMap<String, Double> ONLOOKER_AVERSION;	// Creates a structure to map cache sessions to amount of aversion to the 'Near Tray'.
	
	// Spread Variables
	public static enum RANGE_OPTION { SITE, MOORE, TRAY };		// Effects can generalize only to the same Site, to a Site and its neighbors, or to the entire tray.
	
	public static enum RANGE_REQ {
		RELOCATE,												// Controls the range at which the 'Accurate Recovery' effect in Chooser generalizes.
		INHIBIT,												// Controls the range at which the 'Inhibition of Return' effect in Chooser generalizes.
		CONFIDENCE,												// Controls the range at which 'calcConfidence' in Memory generalizes.
		STRESS;													// Controls the range at which 'calcStressAtSite' in Chooser generalizes.
	
		public RANGE_OPTION range;								// Sets the actual range for a given effect.
	}
	
	// Tweaker Variables
	public static boolean PRINT_HISTORY;
	public static String FOLDER = "CogCor/";
			
	/*  A 'LIVE' experiment is created in Main, and runs NUM_BIRDS directly, outputting some results to the screen; parameters should be set in ExpS.
	 *  A 'GROUPS' experiment is created through Batch, and runs 100 groups of 'virtual birds' at the original experiment's sample size; parameters should be set in ExpS.
	 *  A 'SEARCH' experiment is created through Batch, and systematically varies a set of parameters, running 100 'virtual birds' for combination; parameters should be set in Batch.
	 */  
	
	public static enum RunType { LIVE, GROUPS, SEARCH };
	public static RunType type = RunType.LIVE;

	// Experimental Objects
	public static Bird[] birds;
	public static ArrayList<String> sessions;
		
	public void runExperiment() {
		setParameters();
		setVariables();
		setOpenSiteMaps();
		runBirds();
		calcStats();
	}
	
	public abstract void setParameters();
	
	public abstract void setVariables();
	
	public abstract void setOpenSiteMaps();
	
	public void runBirds() {
		for (int b = 0; b < birds.length; b++) {
			
			// For each Bird, run all the sessions its Plan says should happen.
			Bird bird = birds[b];
			
			for (int i = 0; i < bird.plan.sessions.size(); i++) {
				String s = bird.plan.sessions.get(i);
				bird.plan.session = s;
				
				if (Helper.getType(s).equals("C")) {
					bird.run.runCacheSession();
				}
				else {
					bird.run.runRecovSession();
					
					// After a recovery session, save all the Bird's items, so their ItemRecords can be analyzed further.
					bird.plan.saveItems();
				}
			}
		}
	}
	
	public abstract void calcStats();

}
