# Supplementary material for: Corvid Re-Caching without ‘Theory of Mind’: A Model
Source: PLoS One. 2012 Mar 1;7(3):e32904. doi: 10.1371/journal.pone.0032904 (PMC3291480; doi:10.1371/journal.pone.0032904)
Supplement: Model Code S1 — Simulations implemented in a Java program, CogCor . (ZIP) [file pone.0032904.s002.zip › CogCor/src/experiments/Parameters.java]

package experiments;

// CogCor, a model of corvid behavior to accompany van der Vaart, Verbrugge & Hemelrijk (2012).
// Copyright (C) 2012 Elske van der Vaart

import java.util.HashMap;

public abstract class Parameters extends Experiment {

	
	// Parameter values for the runSearch() functions in Batch.
	public static double[] decay = { 0.1, 0.2, 0.3, 0.4, 0.5 };
	public static double[] noise = { 0.1, 0.2, 0.3, 0.4, 0.5, 0.6, 0.7, 0.8, 0.9 };
	public static double[] thresh = { 0.2, 0.3, 0.4, 0.5, 0.6, 0.7, 0.8 };
	public static double[] avDom = { -0.25, -0.5, -0.75, -1, -1.25, -1.5, -1.75, -2, -2.25, -2.5, -2.75, -3 };
	public static double[] avSub = { -0.25, -0.5, -0.75, -1, -1.25, -1.5, -1.75, -2, -2.25, -2.5, -2.75, -3 };	

	public void setParameters() {
		
		// If the experiment is not being run for a parameter search (Experiment.RunType.SEARCH),
		// through Batch, this sets the model's most important parameters.
		if (!Experiment.type.equals(Experiment.RunType.SEARCH)) {
			DECAY = 0.2;
			NOISE = 0.3;
			STRESS_THRESH = 0.6;
			
			ONLOOKER_AVERSION = new HashMap<String, Double>();			// ONLOOKER_AVERSION generates aversion of the 'Near Tray';
			ONLOOKER_AVERSION.put("D", -1.25);							// the parameter is tuned so that it generates a cache distribution
			ONLOOKER_AVERSION.put("S", -0.5);							// similar that of the Western scrub jays in Dally et al. (2006).
		}

		// If the experiment is not being run in small groups (Experiment.RunType.GROUPS),
		// or for a parameter search (Experiment.RunType.SEARCH), through Batch,
		// this sets the number of 'virtual birds' to be run.
		if (Experiment.type.equals(Experiment.RunType.LIVE)) {
			Experiment.NUM_BIRDS = 10;
		}
		
		// These are the model's fixed settings,
		// that are never varied in our experiments.
		RE_CACHE_ODDS = new HashMap<String, Double>();		// This controls the Birds' odds of re-caching an Item during 
		RE_CACHE_ODDS.put("D", 0.8);						// a caching session, as determined by stress;
		RE_CACHE_ODDS.put("W", 0.6);						// this depends on the condition, either 'Watched' (W), 'Dominant' (D),
		RE_CACHE_ODDS.put("S", 0.4);						// 'Subordinate' (S), or Alone ('A').
		RE_CACHE_ODDS.put("A", 0.0);

		ONLOOKER_AVERSION.put("W", 0.0);					// The parameter ONLOOKER_AVERSION generates aversion of the 'Near Tray';
		ONLOOKER_AVERSION.put("A", 0.0);					// however, in the 'Watched' and 'Alone' conditions, all trays were equidistant.
		
		RANGE_REQ.RELOCATE.range = RANGE_OPTION.SITE;		// A cache Chunk makes it more likely for a Bird to recover in its Site (but not its neighbors, or the rest of its tray).
		RANGE_REQ.INHIBIT.range = RANGE_OPTION.SITE;		// A cache Chunk makes it less likely for a Bird to cache in its Site (but not its neighbors, or the rest of its tray); similarly for a recovery Chunk.
		RANGE_REQ.CONFIDENCE.range = RANGE_OPTION.MOORE;	// A recovery attempt affects a Bird's stress if it was directed at an actual cache Site, or one of its neighbors (but not the rest of the tray).
		RANGE_REQ.STRESS.range = RANGE_OPTION.TRAY;			// If a recovery attempt affects a Bird's stress, it affects future attempts in the entire tray.
		
		PRINT_HISTORY = true;								// Controls whether the model should print each Bird's caching and recovery history.
	}
}
