# Supplementary material for: Corvid Re-Caching without ‘Theory of Mind’: A Model
Source: PLoS One. 2012 Mar 1;7(3):e32904. doi: 10.1371/journal.pone.0032904 (PMC3291480; doi:10.1371/journal.pone.0032904)
Supplement: Model Code S1 — Simulations implemented in a Java program, CogCor . (ZIP) [file pone.0032904.s002.zip › CogCor/src/experiments/social/Exp1DEC06.java]

package experiments.social;

// CogCor, a model of corvid behavior to accompany van der Vaart, Verbrugge & Hemelrijk (2012).
// Copyright (C) 2012 Elske van der Vaart

import java.util.ArrayList;
import java.util.HashMap;
import java.util.Iterator;


import environment.Site;
import experiments.Experiment;
import experiments.Parameters;

import record.BirdRecord;
import run.RunExpDEC;
import simulation.Helper;
import analyze.Averager;
import analyze.Writer;
import architecture.Bird;

public class Exp1DEC06 extends Parameters {
	
	/* This class is designed to model Experiment 1 from:
	 * Dally, J.M., Emery, N.J., & Clayton, N.S. (2006). Food-caching Western scrub jays keep track of who was watching when.
	 * Science, 312, 1162 - 1166.
	 * 
	 * The number of caches Birds make is based on Figure 8 in:
	 * Clayon, N.S., Dally, J.M., & Emery, N.J. (2007). Social cognition by food-caching corvids. The Western scrub jay as a natural psychologist.
	 * Philosophical Transactions of the Royal Society B, 362, 505-522. 
	*/
	
	public Exp1DEC06() {
		
	}
	
	public void setVariables() {
		birds = new Bird[Experiment.NUM_BIRDS];
		sessions = new ArrayList<String>();
		expCaches = new HashMap<String, Integer>();
		
		sessions.add(new String("DC00"));		// First character is session condition, Dominant, Subordinate or Alone.
		sessions.add(new String("DR00"));		// Second character is session type, Caching or Recovery.
		expCaches.put("DC00", 11);
		
		sessions.add(new String("SC10"));		// Third character is session episode, an identifier from the Bird's point of view.
		sessions.add(new String("SR10"));		// For the Bird, only sessions with the same episode can affect each other.
		expCaches.put("SC10", 11);				// In this experiment, every trial is substantially different, so every trial's episode is unique.
		
		sessions.add(new String("AC20"));		// Fourth character is session index, an identifier from the experimenter's point of view.
		sessions.add(new String("AR20"));		// In this experiment, every session is indexed by its trial number, given its condition.
		expCaches.put("AC20", 11);				
		
		Experiment.NUM_TRAYS = 2;
		Experiment.X_SIZE = 8;
		Experiment.Y_SIZE = 2;
		
		for (int b = 0; b < NUM_BIRDS; b++) {
			birds[b] = new Bird(b);
			birds[b].plan.sessions = new ArrayList<String>();	
			birds[b].plan.sessions.add(new String("DC00"));
			birds[b].plan.sessions.add(new String("DR00"));
			birds[b].plan.sessions.add(new String("SC10"));
			birds[b].plan.sessions.add(new String("SR10"));
			birds[b].plan.sessions.add(new String("AC20"));
			birds[b].plan.sessions.add(new String("AR20"));
			birds[b].plan.startHistory();
			birds[b].run = new RunExpDEC(birds[b]);	
		}
	}
	
	public void calcStats() {
		cleanUpRecords();
		if (Experiment.type.equals(Experiment.RunType.LIVE)) {
			System.out.println("*****************************************************************");
			System.out.println("Experiment 1 DEC06");
			System.out.println("*****************************************************************");
			Averager.calcAvCachesInTrays();
			Averager.calcAvRecachesFromTrays(true);
			Writer.writeItemData("Exp1DEC06_X");
			System.out.println("Done!\n");
		}
	}
	
	// Ensure that the correct Sites are available during every session.
	@SuppressWarnings("unchecked")
	public void setOpenSiteMaps() {
		ArrayList<Site> trays = new ArrayList<Site>();
		
		for (int x = 0; x < Experiment.X_SIZE; x++) {
			for (int y = 0; y < Experiment.Y_SIZE; y++) {
				trays.add(new Site(0, x, y));
				trays.add(new Site(1, x, y));
			}
		}
		
		for (int b = 0; b < Experiment.birds.length; b++) {
			Iterator<String> it = birds[b].plan.sessions.iterator();
			while (it.hasNext()) {
				String cS = it.next();
				birds[b].plan.openSites.put(cS, (ArrayList<Site>) trays.clone());
			}
		}
	}
	
	// To ease analysis, simplify each Bird's sessions so that they encode only trial index, not episode.
	public void cleanUpRecords() {
		for (int b = 0; b < birds.length; b++) {
			Bird bird = Experiment.birds[b];
			ArrayList<String> cleanSessions = new ArrayList<String>();
			for (int s = 0; s < bird.plan.sessions.size(); s++) {
				String dirtyS = bird.plan.sessions.get(s);
				String cleanS = new String(new String(Helper.getCon(dirtyS) + Helper.getType(dirtyS) + "00"));
				
				cleanSessions.add(cleanS);
				
				if (!cleanS.equals(dirtyS)) {
					
					ArrayList<BirdRecord> dirtyRecords = bird.plan.history.get(dirtyS);
					ArrayList<BirdRecord> cleanRecords = new ArrayList<BirdRecord>();
				
					for (int i = 0; i < dirtyRecords.size(); i++) {
						BirdRecord bR = dirtyRecords.get(i);
						bR.session = cleanS;
						cleanRecords.add(bR);
					}
					
					if (Helper.getType(dirtyS).equals("R")) {
						bird.plan.savedItems.put(cleanS, bird.plan.savedItems.get(dirtyS));
						bird.plan.savedItems.remove(dirtyS);
					}
					
					bird.plan.history.put(cleanS, cleanRecords);
					bird.plan.history.remove(dirtyS);	
				}	
			}
			bird.plan.sessions = cleanSessions;
		}
		Experiment.sessions = birds[0].plan.sessions;
	}
}
