# Supplementary material for: Corvid Re-Caching without ‘Theory of Mind’: A Model
Source: PLoS One. 2012 Mar 1;7(3):e32904. doi: 10.1371/journal.pone.0032904 (PMC3291480; doi:10.1371/journal.pone.0032904)
Supplement: Model Code S1 — Simulations implemented in a Java program, CogCor . (ZIP) [file pone.0032904.s002.zip › CogCor/src/experiments/social/Exp2DEC01.java]

package experiments.social;

// CogCor, a model of corvid behavior to accompany van der Vaart, Verbrugge & Hemelrijk (2012).
// Copyright (C) 2012 Elske van der Vaart

import java.util.ArrayList;
import java.util.HashMap;
import java.util.Iterator;


import environment.Site;
import experiments.Experiment;
import experiments.Parameters;

import run.RunExpDEC;
import simulation.Helper;
import analyze.Averager;
import analyze.Writer;
import architecture.Bird;

public class Exp2DEC01 extends Parameters {
	
	/* This class is designed to model Experiment 2 from:
	 * Emery, N.J., & Clayton, N.S. (2001). Effects of experience and social context on prospective caching strategies by scrub jays. 
	 * Nature, 414, 443 - 446.
	*/
	
	public Exp2DEC01() {
		
	}
	
	public void setVariables() {		
		birds = new Bird[NUM_BIRDS];
		sessions = new ArrayList<String>();
		expCaches = new HashMap<String, Integer>();
		
		sessions.add("AC00");		// First character is session condition, Alone, Watched, or Together (caches present from both Alone and Watched trials). 
		sessions.add("WC00");		// Second character is session type, Caching or Recovery.
		sessions.add("TR00");		// Third character is session episode, an identifier from the Bird's point of view.
		sessions.add("WC11");		// For the Bird, only sessions with the same episode can affect each other.
		sessions.add("AC11");		// In this experiment, every trial is substantially different, so every trial's episode is unique.
		sessions.add("TR11");		// Fourth character is session index, an identifier from the experimenter's point of view.
		
		expCaches.put("AC00", 4);	
		expCaches.put("WC00", 4);
		expCaches.put("WC11", 4);
		expCaches.put("AC11", 4);
		
		Experiment.NUM_TRAYS = 2;
		Experiment.X_SIZE = 8;
		Experiment.Y_SIZE = 2;
		
		for (int b = 0; b < NUM_BIRDS; b++) {
			birds[b] = new Bird(b);
			birds[b].plan.sessions = new ArrayList<String>();

			birds[b].plan.sessions.add("AC00");
			birds[b].plan.sessions.add("WC00");
			birds[b].plan.sessions.add("TR00");
			
			birds[b].plan.sessions.add("WC11");
			birds[b].plan.sessions.add("AC11");
			birds[b].plan.sessions.add("TR11");
			birds[b].plan.startHistory();
			birds[b].run = new RunExpDEC(birds[b]);	
		}
	}
	
	public void calcStats() {
		if (Experiment.type.equals(Experiment.RunType.LIVE)) {
			System.out.println("*****************************************************************");
			System.out.println("Experiment 2 DEC01");
			System.out.println("*****************************************************************");
			Averager.calcAvCachesInTrays();
			Averager.calcAvRecachesFromTrays(false);
			Writer.writeItemData("Exp2DEC01_X");
			System.out.println("Done!\n");
		}
	}
	
	// Ensure that the correct Sites are available during every session.
	@SuppressWarnings("unchecked")
	public void setOpenSiteMaps() {
		
		ArrayList<Site> trayW = new ArrayList<Site>();
		ArrayList<Site> trayA = new ArrayList<Site>();
		ArrayList<Site> traysR = new ArrayList<Site>();

		for (int x = 0; x < Experiment.X_SIZE; x++) {
			for (int y = 0; y < Experiment.Y_SIZE; y++) {
				trayW.add(new Site(0, x, y));
				trayA.add(new Site(1, x, y));
				traysR.add(new Site(0, x, y));
				traysR.add(new Site(1, x, y));
			}
		}
		
		for (int b = 0; b < birds.length; b++) {
			Iterator<String> it = birds[b].plan.sessions.iterator();
			while (it.hasNext()) {
				String cS = it.next();
				if (Helper.getType(cS).equals("C") && Helper.getCon(cS).equals("A")) {
					birds[b].plan.openSites.put(cS, (ArrayList<Site>) trayA.clone());
				}
				else if (Helper.getType(cS).equals("C") && Helper.getCon(cS).equals("W")){
					birds[b].plan.openSites.put(cS, (ArrayList<Site>) trayW.clone());
				}
				else if (Helper.getType(cS).equals("R")) {
					birds[b].plan.openSites.put(cS, (ArrayList<Site>) traysR.clone());
				}
			}
		}
	}
}
