# Supplementary material for: Corvid Re-Caching without ‘Theory of Mind’: A Model
Source: PLoS One. 2012 Mar 1;7(3):e32904. doi: 10.1371/journal.pone.0032904 (PMC3291480; doi:10.1371/journal.pone.0032904)
Supplement: Model Code S1 — Simulations implemented in a Java program, CogCor . (ZIP) [file pone.0032904.s002.zip › CogCor/src/record/BirdRecord.java]

package record;

// CogCor, a model of corvid behavior to accompany van der Vaart, Verbrugge & Hemelrijk (2012).
// Copyright (C) 2012 Elske van der Vaart

import environment.Site;
import architecture.Bird;


public class BirdRecord implements Comparable<BirdRecord> {
	
	// This class keeps track of what a Bird does, from its perspective.

	public Site fromSite;
	public Site toSite;
	public double time;
	public String session;
	
	public Bird.ActionClass action;
	public int success;
	public int item;

	// Create a BirdRecord encoding an action (EAT, CACHE or PROBE), fromSite, toSite, time, session and Item id (for EATs and CACHEs).
	public BirdRecord(Bird.ActionClass a, Site fS, Site tS, double t, String ss, int i) {
		action = a;
		fromSite = fS;
		toSite = tS;
		time = t;
		session = ss;
		item = i;
	}
	
	// Create a BirdRecord encoding an action (EAT, CACHE or PROBE), fromSite, time, and session (for PROBEs).
	public BirdRecord(Bird.ActionClass a, Site fS, int s, double t, String ss) {
		action = a;
		fromSite = fS;
		success = s;
		time = t;
		session = ss;
	}
	
	// Two BirdRecords are equal if they pertain to the same Site.
	public boolean equals(Object  o) {
		BirdRecord action = (BirdRecord) o;
		if (action.toSite.equals(this.toSite)) {
			return true;
		}
		return false;
	}
	
	// In Recorder, BirdRecords should be ranked by age, oldest first.
	public int compareTo(BirdRecord b) {
		if (this.time == b.time) {
			return 0;
		}
		else if (this.time > b.time) {
			return -1;
		}
		else {
			return 1;
		}
	}
}
