# Supplementary material for: Corvid Re-Caching without ‘Theory of Mind’: A Model
Source: PLoS One. 2012 Mar 1;7(3):e32904. doi: 10.1371/journal.pone.0032904 (PMC3291480; doi:10.1371/journal.pone.0032904)
Supplement: Model Code S1 — Simulations implemented in a Java program, CogCor . (ZIP) [file pone.0032904.s002.zip › CogCor/src/record/ItemRecord.java]

package record;

// CogCor, a model of corvid behavior to accompany van der Vaart, Verbrugge & Hemelrijk (2012).
// Copyright (C) 2012 Elske van der Vaart

import environment.Site;
import architecture.Bird;


public class ItemRecord {
	
	// This class keeps track of what happens to an Item, from its perspective.
	
	public Bird.ActionClass action;
	
	public Site fromSite;
	public Site toSite;
	public double time;
	public String session;

	// Create an ItemRecord encoding an action (EAT, CACHE or PROBE), fromSite, toSite, time, and session.
	public ItemRecord(Bird.ActionClass a, Site fS, Site tS, double t, String ss) {
		action = a;
		fromSite = fS;
		toSite = tS;
		time = t;
		session = ss;
	}
}
