# Supplementary material for: Corvid Re-Caching without ‘Theory of Mind’: A Model
Source: PLoS One. 2012 Mar 1;7(3):e32904. doi: 10.1371/journal.pone.0032904 (PMC3291480; doi:10.1371/journal.pone.0032904)
Supplement: Model Code S1 — Simulations implemented in a Java program, CogCor . (ZIP) [file pone.0032904.s002.zip › CogCor/src/run/Plan.java]

package run;

// CogCor, a model of corvid behavior to accompany van der Vaart, Verbrugge & Hemelrijk (2012).
// Copyright (C) 2012 Elske van der Vaart

import java.util.ArrayList;
import java.util.Collections;
import java.util.Iterator;
import java.util.TreeMap;

import architecture.Bird;

import record.BirdRecord;
import record.ItemRecord;
import simulation.Helper;
import environment.Item;
import environment.Setup;
import environment.Site;
import experiments.Experiment;

public class Plan {
	
	public Bird bird;
	
	public ArrayList<String> sessions;
	public TreeMap<String, ArrayList<BirdRecord>> history;
	public TreeMap<String, ArrayList<Site>> openSites;
	public TreeMap<String, ArrayList<Item>> savedItems;
	
	public double time;
	public String session;

	public Plan (Bird b) {
		bird = b;
		sessions = new ArrayList<String>();
		history = new TreeMap<String, ArrayList<BirdRecord>>();
		openSites = new TreeMap<String, ArrayList<Site>>();
		savedItems =  new TreeMap<String, ArrayList<Item>>();
	}
	
	public void startHistory() {
		Iterator<String> it = sessions.iterator();
		while (it.hasNext()) {
			String session = it.next();
			history.put(session, new ArrayList<BirdRecord>());
		}
	}
	
	// Check whether any Items remain uneaten and unre-cached in trays at recovery.
	public boolean anyItemsUnrecovered() {
		for (int i = 0; i < bird.setup.sites.size(); i++) {
			Site site = bird.setup.sites.get(i);
			if (site.where.equals(Setup.Where.TRAY)) {
				for (int j = 0; j < site.items.size(); j++) {
					Item item = site.items.get(j);
				
					boolean recovered = false;
					for (int k = 0; k < item.history.size(); k++) {
						if (item.history.get(k).session.equals(bird.plan.session)) {
							recovered = true;
						}
					}
					if (!recovered) {
						return true;
					}
				}
			}
		}
		return false;
	}

	public void printHistory(String session) {
		System.out.println("Printing Bird " + bird.id + "'s History of Session "
				+ session + ".");
		for (int i = 0; i < history.get(session).size(); i++) {
			if (!(history.get(session).get(i).action
					.equals(Bird.ActionClass.PROBE) && history.get(session)
					.get(i).success == 1)) {
				System.out.print("\t"
						+ Helper.round(history.get(session).get(i).time) + "\t"
						+ history.get(session).get(i).action + "\t");
				if (history.get(session).get(i).fromSite != null) {
					System.out.print(history.get(session).get(i).fromSite
							.print() + "\t");
					if (!history.get(session).get(i).fromSite.where
							.equals(Setup.Where.TRAY)) {
						System.out.print("\t");
					}
					if (history.get(session).get(i).toSite != null) {
						System.out.print(history.get(session).get(i).toSite
								.print()
								+ "\t"
								+ history.get(session).get(i).item);
					} else if (history.get(session).get(i).action
							.equals(Bird.ActionClass.PROBE)) {
						System.out.print(history.get(session).get(i).success);
					}
				}
				System.out.print("\n");
			}
		}
		System.out.println("");
	}
	
	// At the end of a session, Items should be saved for analysis, and emptied from trays.
	public void saveItems() {
		ArrayList<Item> allItems = new ArrayList<Item>();
		
		for (int i = 0; i < bird.setup.sites.size(); i++) {
			allItems.addAll(bird.setup.sites.get(i).items);
		}
		
		Collections.sort(allItems);
		savedItems.put(bird.plan.session, allItems);
		bird.setup.emptyEverything();
	}
	
	public void printItems(String cS) {
		System.out.println("Session " + cS + "!");
		for (int i = 0; i < savedItems.get(cS).size(); i++) {
			System.out.println("Item " + savedItems.get(cS).get(i).id + "!");
			ArrayList<ItemRecord> iRs = savedItems.get(cS).get(i).history;
			for (int k = 0; k < iRs.size(); k++) {
				System.out.println("\t" + iRs.get(k).session + "\t"+ iRs.get(k).action + "\t" + iRs.get(k).fromSite.print() + "     \t" +  iRs.get(k).toSite.print());
			}
			System.out.println("");
		}
	}
	
	public void printTrays() {
		System.out.println("Printing Bird " + bird.id + "'s Trays, from Setup!");
		
		for (int i = 0; i < Experiment.NUM_TRAYS; i++) {
			for (int y = 0; y < Experiment.X_SIZE; y++) {
				System.out.print("\t" + y);
			}
			System.out.print("\n");
			for (int y = 0; y < Experiment.Y_SIZE; y++) {
				System.out.print(y);
				for (int x = 0; x < Experiment.X_SIZE; x++) {
					if (bird.plan.openSites.get(bird.plan.session).contains(new Site(i,x,y))) {
						System.out.print("\t" + bird.setup.sites.get(bird.setup.sites.indexOf((new Site(i,x,y)))).items.size());
					}
					else {
						System.out.print("\tX");
					}
				}
				System.out.print("\n");
			}
			System.out.print("\n");
		}
		
		System.out.print("\n");
	}
}
