# Supplementary material for: Corvid Re-Caching without ‘Theory of Mind’: A Model
Source: PLoS One. 2012 Mar 1;7(3):e32904. doi: 10.1371/journal.pone.0032904 (PMC3291480; doi:10.1371/journal.pone.0032904)
Supplement: Model Code S1 — Simulations implemented in a Java program, CogCor . (ZIP) [file pone.0032904.s002.zip › CogCor/src/run/Run.java]

package run;

// CogCor, a model of corvid behavior to accompany van der Vaart, Verbrugge & Hemelrijk (2012).
// Copyright (C) 2012 Elske van der Vaart

import architecture.Bird;

public abstract class Run {
	
	public Bird bird;
	
	public Run(Bird b) {
		bird = b;
	}

	public abstract void runCacheSession();

	public abstract void runRecovSession();
	
}
