# Supplementary material for: Corvid Re-Caching without ‘Theory of Mind’: A Model
Source: PLoS One. 2012 Mar 1;7(3):e32904. doi: 10.1371/journal.pone.0032904 (PMC3291480; doi:10.1371/journal.pone.0032904)
Supplement: Model Code S1 — Simulations implemented in a Java program, CogCor . (ZIP) [file pone.0032904.s002.zip › CogCor/src/run/RunExpDEC.java]

package run;

// CogCor, a model of corvid behavior to accompany van der Vaart, Verbrugge & Hemelrijk (2012).
// Copyright (C) 2012 Elske van der Vaart

import architecture.Bird;
import simulation.Helper;
import environment.Item;
import environment.Setup;
import environment.Site;
import experiments.Experiment;

public class RunExpDEC extends Run {
	
	public RunExpDEC(Bird b) {
		super(b);
	}
	
	public void runCacheSession() {
		int cachesMade = 0;
		String s  = bird.plan.session;
		
		// Stock the Bird's bowl with as many Items as it should cache.
		for (int i = 0; i < Experiment.expCaches.get(s); i++) {
			bird.setup.addToBowl(new Item(i, bird));
		}
		
		// Ask the Bird to continue caching as long as its bowl is not empty.
		while (bird.setup.getBowl().items.size() > 0) {
			
			// Choose a cache Site.
			Site cacheSite = bird.chooser.getCacheLoc();
			int item = bird.setup.getItem(bird.setup.getBowl()).id;
			
			// Update the Bird with the new cache.
			bird.cacheUpdate(bird.setup.getBowl(), cacheSite, item);
			
			// With 'Experiment.RE_CACHE_ODDS', re-cache the just-cached Item in a new Site.
			while (cacheSite.where.equals(Setup.Where.TRAY) && Helper.ran.nextDouble() < Experiment.RE_CACHE_ODDS.get(Helper.getCon(s))) {
				Site recacheSite = bird.chooser.getCacheLoc();
				bird.cacheUpdate(cacheSite, recacheSite, item);
				cacheSite = recacheSite;
			}
			cachesMade++;
		}
		
		if (Experiment.PRINT_HISTORY) {
			bird.plan.printHistory(s);
		}
	}
	
	public void runRecovSession() {
		int choicesMade = 0;
		String s = bird.plan.session;
		
		// Ask the Bird to continue caching as long as their are unrecovered Items.
		while (bird.plan.anyItemsUnrecovered()) {
			
			// Choose a recovery Site.
			Site recovSite = bird.chooser.getRecovLoc();

			if (bird.setup.getSite(recovSite).items.size() > 0) {
				
				// If an Item was present at the Site, update the Bird with a successful recovery.
				bird.recovUpdate(recovSite, 1);
				
				// Choose whether to eat or re-cache the recovered Item.
				Bird.ActionClass rT = bird.chooser.getRecovType(recovSite);
				int item = bird.setup.getItem(recovSite).id;
				
				// Update the Bird with the chosen action.
				if (rT.equals(Bird.ActionClass.CACHE)) {
					bird.cacheUpdate(recovSite, bird.chooser.getCacheLoc(), item);
				}
				else {
					bird.eatUpdate(recovSite, item);
				}
			}
			else {
				// If no Item was present at the Site, update the Bird with an unsuccessful recovery.
				bird.recovUpdate(recovSite, 0);
			}
			choicesMade++;
		}
		
		if (Experiment.PRINT_HISTORY) {
			bird.plan.printHistory(s);
		}
	}
}
