# Supplementary material for: Corvid Re-Caching without ‘Theory of Mind’: A Model
Source: PLoS One. 2012 Mar 1;7(3):e32904. doi: 10.1371/journal.pone.0032904 (PMC3291480; doi:10.1371/journal.pone.0032904)
Supplement: Model Code S1 — Simulations implemented in a Java program, CogCor . (ZIP) [file pone.0032904.s002.zip › CogCor/src/simulation/Batch.java]

package simulation;

// CogCor, a model of corvid behavior to accompany van der Vaart, Verbrugge & Hemelrijk (2012).
// Copyright (C) 2012 Elske van der Vaart

import java.util.HashMap;

import analyze.Writer;
import experiments.Experiment;
import experiments.Parameters;
import experiments.social.Exp1DEC01;
import experiments.social.Exp1DEC06;
import experiments.social.Exp2DEC01;

public class Batch {

	public static int index;
	
	// Runs 100 groups of 7 'virtual birds' for Experiment 1 in Emery & Clayton (2001).
	public static void runGroupsExp1DEC01() {
		Experiment.type = Experiment.RunType.GROUPS;
		index = 0;
		for (int i = 0; i < 100; i++) {
			Experiment.NUM_BIRDS = 7;

			Experiment exp1DEC01 = new Exp1DEC01();
			exp1DEC01.runExperiment();
			
			Writer.writeItemData(new String("Exp1DEC01_" + index));
		
			if (Helper.isATen(index)) {
				System.out.println("Working on Groups of Exp1DEC01 @ Group #" + index + "!");
			}
			index++;
		}
		System.out.println("Finished Groups of Exp1DEC01 @ Group #" + index + "!");
	}
	
	// Runs 100 groups of 7 'virtual birds' for Experiment 2 in Emery & Clayton (2001).
	public static void runGroupsExp2DEC01() {
		Experiment.type = Experiment.RunType.GROUPS;
		index = 0;
		for (int i = 0; i < 100; i++) {
			Experiment.NUM_BIRDS = 7;

			Experiment exp2DEC01 = new Exp2DEC01();
			exp2DEC01.runExperiment();
			
			Writer.writeItemData(new String("Exp2DEC01_" + index));

			if (Helper.isATen(index)) {
				System.out.println("Working on Groups of Exp2DEC01 @ Group #" + index + "!");
			}
			
			index++;
		}
		System.out.println("Finished Groups of Exp2DEC01 @ Group #" + index + "!");
	}

	// Runs 100 groups of 9 'virtual birds' for Experiment 1 in Dally & al. (2006).
	public static void runGroupsExp1DEC06() {
		Experiment.type = Experiment.RunType.GROUPS;
		index = 0;
		for (int i = 0; i < 100; i++) {
			Experiment.NUM_BIRDS = 9;
			
			Experiment exp1DEC06 = new Exp1DEC06();
			exp1DEC06.runExperiment();
			
			Writer.writeItemData(new String("Exp1DEC06_" + index));
					
			if (Helper.isATen(index)) {
				System.out.println("Working on Groups of Exp1DEC06 @ Group #" + index + "!");
			}
			index++;
		}
		System.out.println("Finished Groups of Exp1DEC06 @ Group #" + index + "!");
	}
	
	// Varies all parameter values listed above, for Experiment 1 in Emery & Clayton (2001).
	public static void runSearchExp1DEC01() {
		Experiment.type = Experiment.RunType.SEARCH;
		index = 1;
		for (int i = 0; i < Parameters.noise.length; i++) {
			for (int j = 0; j < Parameters.decay.length; j++) {
				for (int k = 0; k < Parameters.thresh.length; k ++) {
					Experiment.NUM_BIRDS = 100;
					
					Experiment.NOISE = Parameters.noise[i];
					Experiment.DECAY = Parameters.decay[j];
					Experiment.STRESS_THRESH = Parameters.thresh[k];
					
					Experiment exp1DEC01 = new Exp1DEC01();
					exp1DEC01.runExperiment();
								
					Writer.writeItemData(new String("Exp1DEC01_"+ index));
					Writer.writeBatchResultsExpDEC01(1);
								
					if (Helper.isAHundred(index)) {
						System.out.println("Working on Search of Exp1DEC01 @ Combination #" + index + "!");
					}
					index++;
				}
			}
		}
		System.out.println("Finished Search of Exp1DEC01 @ Combination #" + index + "!");
	}
	
	// Varies all parameter values listed above, for Experiment 2 in Emery & Clayton (2001).
	public static void runSearchExp2DEC01() {
		Experiment.type = Experiment.RunType.SEARCH;
		index = 1;
		for (int i = 0; i < Parameters.noise.length; i++) {
			for (int j = 0; j < Parameters.decay.length; j++) {
				for (int k = 0; k < Parameters.thresh.length; k ++) {
					Experiment.NUM_BIRDS = 100;
					
					Experiment.NOISE = Parameters.noise[i];
					Experiment.DECAY = Parameters.decay[j];
					Experiment.STRESS_THRESH = Parameters.thresh[k];
													
					Experiment exp2DEC01 = new Exp2DEC01();
					exp2DEC01.runExperiment();
								
					Writer.writeItemData(new String("Exp2DEC01_"+ index));
					Writer.writeBatchResultsExpDEC01(2);
								
					if (Helper.isAHundred(index)) {
						System.out.println("Working on Search of Exp2DEC01 @ Combination #" + index + "!");
					}
					index++;
				}
			}
		}
		System.out.println("Finished Search of Exp1DEC01 @ Combination #" + index + "!");
	}
	
	// Varies all parameter values listed above, for Experiment 1 in Dally et al. (2006).
	public static void runSearchExp1DEC06() {
		Experiment.type = Experiment.RunType.SEARCH;
		index = 1;
		for (int i = 0; i < Parameters.noise.length; i++) {
			for (int j = 0; j < Parameters.decay.length; j++) {
				for (int k = 0; k < Parameters.thresh.length; k++) {
					for (int l = 0; l < Parameters.avDom.length; l++) {
						for (int m = 0; m < Parameters.avSub.length; m++) {
							Experiment.NUM_BIRDS = 100;
					
							Experiment.NOISE = Parameters.noise[i];
							Experiment.DECAY = Parameters.decay[j];
							Experiment.STRESS_THRESH = Parameters.thresh[k];

							Experiment.ONLOOKER_AVERSION = new HashMap<String, Double>();
							Experiment.ONLOOKER_AVERSION.put("D", Parameters.avDom[l]);
							Experiment.ONLOOKER_AVERSION.put("S", Parameters.avSub[m]);
									
							Experiment exp1DEC06 = new Exp1DEC06();
							exp1DEC06.runExperiment();
					
							Writer.writeItemData(new String("Exp1DEC06_"+ index));
							Writer.writeBatchResultsExp1DEC06();
								
							if (Helper.isAHundred(index)) {
								System.out.println("Working on Search of Exp1DEC06 @ Combination #" + index + "!");
							}
							index++;
						}
					}
				}
			}
		}
		System.out.println("Finished Search of Exp1DEC06 @ Combination #" + index + "!");
	}
}
