# Supplementary material for: Corvid Re-Caching without ‘Theory of Mind’: A Model
Source: PLoS One. 2012 Mar 1;7(3):e32904. doi: 10.1371/journal.pone.0032904 (PMC3291480; doi:10.1371/journal.pone.0032904)
Supplement: Model Code S1 — Simulations implemented in a Java program, CogCor . (ZIP) [file pone.0032904.s002.zip › CogCor/src/simulation/Helper.java]

package simulation;

// CogCor, a model of corvid behavior to accompany van der Vaart, Verbrugge & Hemelrijk (2012).
// Copyright (C) 2012 Elske van der Vaart

import java.text.DecimalFormat;
import java.text.DecimalFormatSymbols;
import java.util.Random;

import environment.Site;

public class Helper {

	public static Random ran = new Random();
	
	public static double calcDistance(Site site1, Site site2) {
		if (site1.tray == site2.tray) {
			return Math.sqrt(Math.pow((site1.xPos - site2.xPos), 2) + Math.pow((site1.yPos - site2.yPos), 2));
		}
		else {
			return -1;
		}
	}
	
	public static String round(double num) {
		return round(num, 1);
	}
	
	public static String round(double num, int digs) {
		DecimalFormatSymbols rightSymbols = new DecimalFormatSymbols();
		rightSymbols.setDecimalSeparator('.');
		DecimalFormat formatter;
		if (digs == 1) {
			formatter = new DecimalFormat("##.00", rightSymbols);
		}
		else {
			formatter = new DecimalFormat("##.00", rightSymbols);
		}
		formatter.setDecimalSeparatorAlwaysShown(false);
		formatter.setMinimumIntegerDigits(1);
		return formatter.format(num);
	}
	
	public static boolean isATen(int cycle) {
		if ((((double) cycle / 10) / ((int) cycle / 10)) == 1) {
			return true;
		}
		else {
			return false;
		}
	}
	
	public static boolean isAHundred(int cycle) {
		if ((((double) cycle / 100) / ((int) cycle / 100)) == 1) {
			return true;
		}
		else {
			return false;
		}
	}

	public static String getCon(String cS) {
		return cS.substring(0,1);
	}
	
	public static String getType(String cS) {
		return cS.substring(1,2);
	}
	
	public static int getEpisode(String cS) {
		return Integer.valueOf(cS.substring(2,3));
	}
		
	public static int getIndex(String cS) {
		return Integer.valueOf(cS.substring(3,4));
	}
}
