# Supplementary material for: Corvid Re-Caching without ‘Theory of Mind’: A Model
Source: PLoS One. 2012 Mar 1;7(3):e32904. doi: 10.1371/journal.pone.0032904 (PMC3291480; doi:10.1371/journal.pone.0032904)
Supplement: Model Code S1 — Simulations implemented in a Java program, CogCor . (ZIP) [file pone.0032904.s002.zip › CogCor/src/simulation/Main.java]

package simulation;

// CogCor, a model of corvid behavior to accompany van der Vaart, Verbrugge & Hemelrijk (2012).
// Copyright (C) 2012 Elske van der Vaart

import experiments.Experiment;
import experiments.social.Exp1DEC01;
import experiments.social.Exp1DEC06;
import experiments.social.Exp2DEC01;

public class Main {

	public static void main(String args[]) {		
		Experiment exp1DEC01 = new Exp1DEC01();
		exp1DEC01.runExperiment();
		
	//	Experiment exp2DEC01 = new Exp2DEC01();
	//	exp2DEC01.runExperiment();
	
	//	Experiment exp1DEC06 = new Exp1DEC06();
	//	exp1DEC06.runExperiment();
		
	//	Batch.runGroupsExp1DEC01();
	//	Batch.runGroupsExp2DEC01();
	//	Batch.runGroupsExp1DEC06();
	
	//	Batch.runSearchExp1DEC01();
	//	Batch.runSearchExp2DEC01();
	//	Batch.runSearchExp1DEC06();
	}
}

/* CogCor is intended as a model of corvid behavior; it runs the model described in:
 * 
 * van der Vaart, E., Verbrugge, R. & Hemelrijk, C.K. (2012).
 * Corvid re-caching without Theory of Mind. PLoS ONE.
 * 
 * For any questions about the model, the software, or the paper, please contact:
 * 
 * Elske van der Vaart, elskevdv@gmail.com
 * 
 * CogCor is free software: you can redistribute it and/or modify
 *
 * it under the terms of the GNU General Public License as published by
 * the Free Software Foundation, either version 3 of the License, or
 * (at your option) any later version.

 * CogCor is distributed in the hope that it will be useful,
 * but WITHOUT ANY WARRANTY; without even the implied warranty of
 * MERCHANTABILITY or FITNESS FOR A PARTICULAR PURPOSE.  See the
 * GNU General Public License for more details.

 * You should have received a copy of the GNU General Public License
 * along with this program.  If not, see <http://www.gnu.org/licenses/>.
 * 
*/
