# Supplementary material for: Corvid Re-Caching without ‘Theory of Mind’: A Model
Source: PLoS One. 2012 Mar 1;7(3):e32904. doi: 10.1371/journal.pone.0032904 (PMC3291480; doi:10.1371/journal.pone.0032904)
Supplement: Model Code S1 — Simulations implemented in a Java program, CogCor . (ZIP) [file pone.0032904.s002.zip › ReadMe.txt]

Welcome to CogCor.

CogCor is intended as a model of corvid behavior; it runs the model
described in:

van der Vaart, E., Verbrugge, R., & Hemelrijk, C.K. (2012).
Corvid re-caching without Theory of Mind. PLoS ONE.

As the primary contribution of this paper is not the underlying
software, CogCor was not designed for general use. This code
is intended primarily for interested scientists who wish to investigate
or replicate the model. CogCor has no visual interface.

However, the code is annotated, and as a Java program, it is platform
independent. One easy way to explore  the code is to download the
Eclipse IDE for Java Developers; it can be freely obtained from the Eclipse
Foundation at www.eclipse.org.

After installing Eclipse, the CogCor folder should be dragged to the
Eclipse workspace. Then under File > New > Java Project, type "CogCor"
as the project name. This should prompt the message "The wizard will
automatically configure the JRE and the project layout based on the
existing source." Click "Finish". The code should now show up in the
'Package Explorer'.

To run the model, click the project name CogCor in the 'Package Explorer',
and go to Run > Run. Select 'Java Application'.
This should produce output in the 'Console' window below.

Without any further adjustments, what is shown is the results of ten
'virtual birds' participating in a simulated version of Experiment 1 of:

Emery, N.J. & Clayton, N.S. (2001). Effects of experience and social context
on prospective caching strategies by scrub jays. Nature, 414, 443 - 446.

Thus, the results should correspond roughly to Figure 1A of the PLoS ONE
paper. The 'Console' window should also show all the actions taken by all
the individual 'virtual birds'. To turn this feature off, double click
the package 'experiments' in the 'Package Explorer', and then double click
the class 'Parameters'. Scroll down to set PRINT_HISTORY to "false".

To produce the results of Figure 1B and Figure 2 of the PLoS ONE paper,
double click on the package 'simulation' and then the class 'Main'.
Remove the "##s" in front of the second and third sets of commands,
and click Run > Run again. Now the output of all three experiments will
be shown in the 'Console' window.

The model's parameters are all in the class 'Parameters'. It also outputs
data to files; these can be found by double clicking the folder 'results'
in the'Package Explorer'.

For other details on the model's implementation, please see the annotations
in the code, or contact Elske van der Vaart, elskevdv@gmail.com.
This software was created as part of her PhD project, at the
University of Groningen, in the Netherlands.


*************************************************************************
CogCor, a model of corvid behavior to accompany van der Vaart, 
Verbrugge & Hemelrijk (2012).
Copyright (C) 2012 Elske van der Vaart

This program is free software: you can redistribute it and/or modify
it under the terms of the GNU General Public License as published by
the Free Software Foundation, either version 3 of the License, or
(at your option) any later version.

This program is distributed in the hope that it will be useful,
but WITHOUT ANY WARRANTY; without even the implied warranty of
MERCHANTABILITY or FITNESS FOR A PARTICULAR PURPOSE.  See the
GNU General Public License for more details.

You should have received a copy of the GNU General Public License
along with this program.  If not, see <http://www.gnu.org/licenses/>.
